# Supplementary material for: Deciphering the Reactivity of Autoantibodies Directed against the RNP-A, -C and 70 kDa Components of the U1-snRNP Complex: “Double or Nothing”?
Source: Biomedicines. 2024 Jul 12;12(7):1552. doi: 10.3390/biomedicines12071552 (PMC11275026; doi:10.3390/biomedicines12071552)
Supplement: Supplementary file 1 [file biomedicines-12-01552-s001.zip]

Archive with 1 entries (1 files):
- biomedicines-3048957-supplementary.pdf
